# Supplementary material for: 3-O-acetylrubiarbonol B preferentially targets EGFR and MET over rubiarbonol B to inhibit NSCLC cell growth
Source: PLoS One. 2025 Sep 8;20(9):e0329706. doi: 10.1371/journal.pone.0329706 (PMC12416685; doi:10.1371/journal.pone.0329706)
Supplement: S2 File — (XLSX) [file pone.0329706.s004.xlsx]

## Sheet: data set
Fig 2A	cell viability												cell viability
	HCC827 (24 h)												HCC827GR (24 h)
		Ru-B				ARu-B			Gef	Sav	Gef+Sav			Ru-B				ARu-B			Gef	Sav	Gef+Sav
	0 μM	2 μM	4 μM	6 μM	8 μM	2 μM	4 μM	6 μM	1 μM	2 nM	1 μM + 2 nM		0 μM	2 μM	4 μM	6 μM	8 μM	2 μM	4 μM	6 μM	1 μM	2 nM	1 μM + 2 nM
raw data -background	0.8368	0.78561	0.733534	0.653559	0.633149	0.7643	0.7179	0.4802	0.430561	0.837643	0.411311		0.4704	0.439656	0.424	0.394657	0.375259	0.4271	0.3837	0.2752	0.4446	0.445544	0.273309
	0.8597	0.831921	0.722654	0.656907	0.646016	0.7565	0.7235	0.4838	0.447392	0.849778	0.406661		0.4666	0.458956	0.442711	0.380084	0.371911	0.4517	0.3953	0.2671	0.4385	0.416053	0.270044
	0.8439	0.849497	0.739485	0.654675	0.598343	0.7794	0.6997	0.4817	0.430654	0.796856	0.441069		0.4571	0.446057	0.440722	0.38678	0.378508	0.4391	0.3941	0.2677	0.4684	0.44582	0.257302
average	0.8468	0.822343	0.731891	0.655047	0.625836	0.766733	0.7137	0.4819	0.436202	0.828092	0.41968		0.4647	0.448223	0.435811	0.387173	0.375226	0.4393	0.391033	0.27	0.4505	0.435806	0.266885
%	98.8191	92.774	86.6242	77.1799	74.7696	90.2574	84.778	56.7076	50.8456	98.9186	48.5724		101.227	94.6108	91.2417	84.9272	80.7529	91.9088	82.5694	59.221	95.6746	95.8778	58.8141
	101.523	98.2429	85.3393	77.5752	76.2891	89.3363	85.4393	57.1327	52.8333	100.352	48.0233		100.409	98.7639	95.2681	81.7912	80.0325	97.2025	85.0656	57.4779	94.362	89.5314	58.1115
	99.6575	100.318	87.327	77.3117	70.6593	92.0406	82.6287	56.8847	50.8566	94.102	52.0865		98.3645	95.9881	94.84	83.2321	81.4522	94.4911	84.8074	57.6071	100.796	95.9371	55.3696
% average	100	97.1118	86.4302	77.3556	73.906	90.5448	84.282	56.9084	51.5118	97.7908	49.5607		100	96.4543	93.7833	83.3169	80.7459	94.5341	84.1475	58.102	96.9443	93.7821	57.4317
% stdev	1.38429	3.89735	1.00795	0.201299	2.91257	1.37486	1.46947	0.213547	1.14444	3.27389	2.20457		1.47419	2.11544	2.21146	1.56974	0.709872	2.64713	1.37274	0.971232	3.39984	3.68133	1.8201
p-value		0.8201	<0.0001	<0.0001	<0.0001	0.0006	<0.0001	<0.0001	<0.0001	0.959	<0.0001			0.6616	0.0615	<0.0001	<0.0001	0.1402	<0.0001	<0.0001	0.8162	0.615	<0.0001
	cell viability												cell viability
	HCC827 (48 h)												HCC827GR (48 h)
		Ru-B				ARu-B			Gef	Sav	Gef+Sav			Ru-B				ARu-B			Gef	Sav	Gef+Sav
	0 μM	2 μM	4 μM	6 μM	8 μM	2 μM	4 μM	6 μM	1 μM	2 nM	1 μM + 2 nM		0 μM	2 μM	4 μM	6 μM	8 μM	2 μM	4 μM	6 μM	1 μM	2 nM	1 μM + 2 nM
raw data -background	1.4437	1.1337	1.0522	0.8547	0.7713	1.11369	0.723147	0.554034	0.323246	1.39859	0.315841		1.5335	1.1778	0.9497	0.8573	0.7268	1.2136	0.870769	0.556066	1.4334	1.52288	0.566372
	1.4678	1.1569	0.9258	0.8255	0.7741	1.10731	0.711724	0.565292	0.322203	1.3915	0.310625		1.4838	1.2074	0.9341	0.8159	0.6778	1.14127	0.850927	0.591982	1.46802	1.47529	0.556749
	1.4384	1.1212	1.0508	0.8946	0.808	1.13645	0.714041	0.55958	0.323455	1.4114	0.321369		1.5543	1.2894	0.9401	0.8496	0.7462	1.16086	0.872276	0.485742	1.4702	1.51233	0.567441
average	1.44997	1.13727	1.0096	0.858267	0.784467	1.11915	0.716304	0.559635	0.322968	1.4005	0.315945		1.52387	1.22487	0.9413	0.840933	0.716933	1.17191	0.864657	0.544597	1.45721	1.5035	0.563521
%	99.5678	78.188	72.5672	58.9462	53.1943	76.8077	49.8733	38.2101	22.2934	96.4566	21.7826		100.632	77.2902	62.3217	56.2582	47.6945	79.6396	57.1421	36.4905	94.0631	99.9349	37.1667
	101.23	79.788	63.8497	56.9323	53.3874	76.3682	49.0855	38.9865	22.2214	95.9677	21.4229		97.3707	79.2327	61.298	53.5414	44.479	74.8929	55.84	38.8474	96.3355	96.8125	36.5353
	99.2023	77.3259	72.4706	61.698	55.7254	78.3777	49.2454	38.5926	22.3077	97.3403	22.1639		101.997	84.6137	61.6917	55.7529	48.9675	76.1784	57.241	31.8756	96.4783	99.2431	37.2369
% average	100	78.434	69.6292	59.1922	54.1024	77.1845	49.4014	38.5964	22.2742	96.5882	21.7898		100	80.3789	61.7705	55.1842	47.047	76.9036	56.741	35.7378	95.6256	98.6635	36.9797
% stdev	1.0807	1.24936	5.00538	2.39232	1.40889	1.05642	0.416447	0.388217	0.0462492	0.69573	0.370529		2.3771	3.7939	0.516379	1.44492	2.31328	2.45505	0.781854	3.5463	1.3551	1.6399	0.386406
p-value		<0.0001	<0.0001	<0.0001	<0.0001	<0.0001	<0.0001	<0.0001	<0.0001	0.4907	<0.0001			<0.0001	<0.0001	<0.0001	<0.0001	<0.0001	<0.0001	<0.0001	0.3698	0.9993	<0.0001
Fig 2B	cell viability												cell viability
	HEKa (24 h)												HEKa (48 h)
		Ru-B				ARu-B			Gef	Sav	Gef+Sav			Ru-B				ARu-B			Gef	Sav	Gef+Sav
	0 μM	2 μM	4 μM	6 μM	8 μM	2 μM	4 μM	6 μM	1 μM	2 nM	1 μM + 2 nM		0 μM	2 μM	4 μM	6 μM	8 μM	2 μM	4 μM	6 μM	1 μM	2 nM	1 μM + 2 nM
raw data -background	1.7081	1.7532	1.7578	1.7704	1.8007	1.71224	1.64279	1.65594	1.16926	1.59579	1.16605		1.0509	1.04506	1.09236	1.06084	1.05811	1.0733	1.0114	1.0206	0.415069	0.975756	0.406466
	1.6989	1.7662	1.7348	1.7737	1.7487	1.70156	1.65865	1.65052	1.17149	1.60164	1.15796		1.046	1.10707	1.07287	1.11277	1.08544	1.0069	0.9881	1.0478	0.405607	0.968566	0.415742
	1.7814	1.7598	1.7903	1.7929	1.7718	1.76455	1.69358	1.66535	1.16245	1.67377	1.15491		1.0446	1.0605	1.08544	1.05611	1.06956	1.0211	1.0273	0.9673	0.409643	0.986446	0.427337
average	1.72947	1.75973	1.76097	1.779	1.77373	1.72612	1.66501	1.65727	1.16773	1.62374	1.15964		1.04717	1.07088	1.08356	1.07657	1.07104	1.03377	1.00893	1.0119	0.410106	0.976922	0.416515
%	98.7646	101.372	101.638	102.367	104.119	99.0041	94.9883	95.7488	67.6081	92.2708	67.4226		100.357	99.7984	104.316	101.306	101.045	102.496	96.5844	97.463	39.6373	93.1806	38.8158
	98.2326	102.124	100.308	102.558	101.112	98.3862	95.9056	95.4353	67.7372	92.6091	66.9549		99.8886	105.721	102.455	106.265	103.655	96.1547	94.3594	100.06	38.7337	92.4939	39.7016
	103.003	101.754	103.517	103.668	102.448	102.029	97.9251	96.2929	67.2146	96.7797	66.7784		99.7549	101.273	103.655	100.854	102.138	97.5107	98.1028	92.3731	39.1192	94.2014	40.8089
% average	100	101.75	101.821	102.864	102.56	99.8063	96.273	95.8256	67.5199	93.8865	67.052		100	102.264	103.475	102.808	102.28	98.7204	96.3489	96.6322	39.1634	93.292	39.7754
% stdev	2.61411	0.375853	1.61236	0.702547	1.50647	1.94931	1.50249	0.433942	0.272225	2.51129	0.332857		0.315907	3.08295	0.943348	3.00196	1.31064	3.33904	1.8828	3.91047	0.453409	0.859184	0.998593
p-value		0.9303	0.9111	0.4504	0.602	1	0.1506	0.0744	<0.0001	0.0023	<0.0001			0.9664	0.6895	0.8812	0.9645	0.9996	0.6293	0.7246	<0.0001	0.0354	<0.0001
Fig 2D	colony number												colony number
	HCC827												HCC827GR
		Ru-B				ARu-B			Gef	Sav	Gef+Sav			Ru-B				ARu-B			Gef	Sav	Gef+Sav
	0 μM	2 μM	4 μM	6 μM	8 μM	2 μM	4 μM	6 μM	1 μM	2 nM	1 μM + 2 nM		0 μM	2 μM	4 μM	6 μM	8 μM	2 μM	4 μM	6 μM	1 μM	2 nM	1 μM + 2 nM
raw data -background	9	7	3	0	0	4	0	0	0	13	0		18	12	3	1	0	7	0	0	16	16	6
	10	4	3	0	0	5	0	0	0	11	0		20	17	1	1	0	7	0	0	16	17	4
	13	8	3	0	0	5	0	0	0	12	0		15	19	2	1	0	11	0	0	19	18	9
	9	10	1	0	0	4	0	0	0	12	0		14	12	2	1	0	9	0	0	17	21	2
	13	6	2	0	0	7	0	0	0	13	0		18	11	2	1	0	9	0	0	14	14	5
	11	8	1	0	0	4	0	0	0	13	0		20	13	1	2	0	16	0	0	11	14	3
	14	6	1	0	0	6	0	0	0	14	0		15	9	1	1	0	11	0	0	12	14	7
	13	9	2	0	0	4	0	0	0	13	0		15	13	1	1	0	11	0	0	18	12	6
	15	8	1	0	0	3	0	0	0	11	0		13	9	1	1	0	14	0	0	14	14	6
average	11.8889	7.33333	1.88889	0	0	4.66667	0	0	0	12.4444	0		16.4444	12.7778	1.55556	1.11111	0	10.5556	0	0	15.2222	15.5556	5.33333
stdev	2.20479	1.80278	0.927961	0	0	1.22474	0	0	0	1.01379	0		2.60342	3.34581	0.726483	0.333333	0	3.00463	0	0	2.68225	2.74368	2.12132
% average	100	61.6822	15.8879	0	0	39.2523	0	0	0	104.673	0		100	77.7027	9.45946	6.75676	0	64.1892	0	0	92.5676	94.5946	32.4324
% stdev	18.545	15.1635	7.80528	0	0	10.3016	0	0	0	8.52724	0		15.8316	20.3461	4.4178	2.02703	0	18.2714	0	0	16.311	16.6845	12.8999
p-value		<0.0001	<0.0001	<0.0001	<0.0001	<0.0001	<0.0001	<0.0001	<0.0001	0.9858	<0.0001			0.0126	<0.0001	<0.0001	<0.0001	<0.0001	<0.0001	<0.0001	0.9736	0.9977	<0.0001
Fig 3A	EGFR kinase activity											MET kinase activity
	Control	Ru-B				ARu-B				Gefitinib		Control	Ru-B				ARu-B				Savolitinib
	0	2 μM	4 μM	6 μM	8 μM	2 μM	4 μM	6 μM	8 μM	1 μM		0	2 μM	4 μM	6 μM	8 μM	2 μM	4 μM	6 μM	8 μM	2 nM
raw data -background	7107.67	4935.67	4975.67	4381.67	3630.67	4387.67	3850.67	3686.67	2923.67	69.6667		1111.67	862.667	681.667	455.667	450.667	613.667	444.667	410.667	314.667	297.667
	8051.67	4907.67	4845.67	4466.67	3562.67	4206.67	3782.67	3771.67	2883.67	18.6667		1535.67	1082.67	738.667	466.667	404.667	625.667	438.667	393.667	331.667	348.667
	8509.67	5224.67	4681.67	4472.67	4280.67	4054.67	3426.67	2997.67	2646.67	58.6667		1665.67	862.667	822.667	568.667	353.667	534.667	433.667	331.667	404.667	353.667
average	7889.67	5022.67	4834.33	4440.33	3824.67	4216.33	3686.67	3485.33	2818	49		1437.67	936	747.667	497	403	591.333	439	378.667	350.333	333.333
%	90.0883	62.5586	63.0656	55.5368	46.018	55.6128	48.8065	46.7278	37.0569	0.883012		77.3244	60.0046	47.4148	31.6949	31.3471	42.6849	30.9297	28.5648	21.8873	20.7048
	102.053	62.2037	61.4179	56.6141	45.1561	53.3187	47.9446	47.8051	36.5499	0.236596		106.817	75.3072	51.3796	32.46	28.1475	43.5196	30.5124	27.3823	23.0698	24.2523
	107.858	66.2216	59.3392	56.6902	54.2566	51.3921	43.4323	37.9948	33.546	0.743589		115.859	60.0046	57.2224	39.5548	24.6	37.1899	30.1646	23.0698	28.1475	24.6
% average	100	63.6613	61.2742	56.2804	48.4769	53.4412	46.7278	44.1759	35.7176	0.621066		100	65.1055	52.0056	34.5699	28.0315	41.1315	30.5356	26.339	24.3682	23.1857
%stdev	9.06124	2.22438	1.86735	0.645088	5.02389	2.11302	2.8863	5.38001	1.89768	0.340179		20.1514	8.83494	4.93366	4.33399	3.37502	3.43892	0.383091	2.89227	3.32592	2.15552
p-value		<0.0001	<0.0001	<0.0001	<0.0001	<0.0001	<0.0001	<0.0001	<0.0001	<0.0001			0.014	0.0015	0.0001	<0.0001	<0.0001	<0.0001	<0.0001	<0.0001	<0.0001
	AKT1 kinase activity											AKT2 kinase activity
	Control	Ru-B				ARu-B				AZD5363		Control	Ru-B				ARu-B				AZD5363
	0	2 μM	4 μM	6 μM	8 μM	2 μM	4 μM	6 μM	8 μM	30 nM		0	2 μM	4 μM	6 μM	8 μM	2 μM	4 μM	6 μM	8 μM	30 nM
raw data -background	242925	230044	191204	167478	186360	183518	176545	147370	138427	17367		35149.3	33933.3	36387.3	31781.3	27501.3	35132.3	34456.3	35802.3	34564.3	5844.33
	251130	210153	177490	167136	173371	191907	169741	141760	147231	16652		48692.3	37683.3	34569.3	32985.3	33808.3	36120.3	35382.3	35899.3	31520.3	8516.33
	250475	207169	185124	197557	140209	173915	165510	152613	146077	17498		34910.3	37569.3	38007.3	38478.3	30072.3	36728.3	34058.3	31264.3	35762.3	7475.33
average	248177	215789	184606	177390	166647	183113	170599	147248	143912	17172.3		39584	36395.3	36321.3	34415	30460.7	35993.7	34632.3	34322	33949	7278.67
%	97.8839	92.6936	77.0435	67.4834	75.0917	73.9465	71.1368	59.3811	55.7776	6.99784		88.7968	85.7249	91.9243	80.2883	69.4759	88.7539	87.0461	90.4465	87.319	14.7644
	101.19	84.6788	71.5176	67.3456	69.8579	77.3268	68.3952	57.1206	59.3251	6.70974		123.01	95.1984	87.3316	83.33	85.4091	91.2498	89.3854	90.6915	79.629	21.5146
	100.926	83.4764	74.5936	79.6034	56.4956	70.0771	66.6904	61.4937	58.8601	7.05062		88.193	94.9104	96.0169	97.2068	75.9709	92.7858	86.0407	78.9822	90.3454	18.8847
% average	100	86.9496	74.3849	71.4774	67.1484	73.7835	68.7408	59.3318	57.9876	6.9194		100	91.9446	91.7576	86.9417	76.952	90.9298	87.4907	86.7068	85.7645	18.3879
%stdev	1.83734	5.01067	2.76886	7.0376	9.58953	3.62759	2.24327	2.18696	1.92797	0.183481		19.9297	5.38833	4.34506	9.01898	8.01178	2.03492	1.71615	6.69074	5.52476	3.40242
p-value		0.2567	0.0014	0.0004	<0.0001	<0.0001	<0.0001	<0.0001	<0.0001	<0.0001			0.9648	0.9592	0.6478	0.0648	0.9308	0.6952	0.6267	0.5391	<0.0001
Fig 4B		HCC827												HCC827GR
		Area	Mean			Area	Mean			Area	Mean			Area	Mean			Area	Mean			Area	Mean
actin	control	689	153.714			848	126.218			798	176.757			935	161.603			867	144.975			833	176.144
	ARu-B 4 μM	689	128.861			848	123.17			798	137.308			935	148.916			867	144.913			833	162.098
	ARu-B 6 μM	689	120.668			848	118.017			798	129.484			935	155.378			867	141.649			833	179.369
	Ru-B 6 μM	689	114.398			848	160.896			798	157.659			935	140.043			867	143.127			833	159.639
				AKT/actin (A)				AKT/actin (A)				AKT/actin (A)				AKT/actin (A)				AKT/actin (A)				AKT/actin (A)
AKT	control	636	143.171	0.931412		1007	116.089	0.91975		576	169.297	0.957795		1440	119.831	0.741515		882	100.052	0.690133		1352	161.357	0.916052
	ARu-B 4 μM	636	121.025	0.93919		1007	102.523	0.83237		576	152.266	1.10894		1440	103.68	0.696231		882	117.694	0.81217		1352	153.93	0.949611
	ARu-B 6 μM	636	92.365	0.765447		1007	109.761	0.930044		576	168.406	1.30059		1440	94.185	0.606167		882	136.137	0.961087		1352	135.392	0.754824
	Ru-B 6 μM	636	84.808	0.741342		1007	129.598	0.805477		576	173.627	1.10128		1440	125.088	0.893211		882	133.629	0.933639		1352	140.281	0.878739
				pAKT/(A)	ratio			pAKT/(A)	ratio			pAKT/(A)	ratio			pAKT/(A)	ratio			pAKT/(A)	ratio			pAKT/(A)	ratio
pAKT	control	1275	54.879	58.9202	1	420	53.447	58.1104	1	220	135.932	141.922	1	260	139.869	188.626	1	440	45.819	66.3916	1	150	164.929	180.043	1
	ARu-B 4 μM	1275	20.127	21.4302	0.363715	420	21.289	25.5764	0.440134	220	78.329	70.6343	0.497699	260	49.087	70.5039	0.373776	440	20.171	24.8359	0.374083	150	78.895	83.0814	0.461452
	ARu-B 6 μM	1275	12.718	16.6151	0.281993	420	6.049	6.50399	0.111925	220	58.378	44.8857	0.316271	260	37.099	61.2026	0.324465	440	24.379	25.3661	0.382068	150	34.981	46.3433	0.257401
	Ru-B 6 μM	1275	29.188	39.3719	0.668223	420	35.426	43.9814	0.75686	220	93.29	84.7104	0.596881	260	97.343	108.981	0.577762	440	43.864	46.9817	0.707646	150	68.165	77.5714	0.430848
				MET/actin (A)				MET/actin (A)				MET/actin (A)				MET/actin (A)				MET/actin (A)				MET/actin (A)
MET	control	1239	132.232	0.860247		1239	117.652	0.932133		1134	120.144	0.679713		1350	159.464	0.986764		874	180.78	1.24697		912	144.068	0.817899
	ARu-B 4 μM	1239	132.951	1.03174		1239	112.555	0.913818		1134	114.89	0.836732		1350	130.987	0.879603		874	166.002	1.14553		912	181.658	1.12067
	ARu-B 6 μM	1239	100.579	0.833518		1239	130.82	1.10848		1134	113.238	0.874533		1350	99.374	0.639563		874	142.308	1.00465		912	173.295	0.966137
	Ru-B 6 μM	1239	58.353	0.510088		1239	122.265	0.759901		1134	127.879	0.811111		1350	150.107	1.07186		874	167.097	1.16747		912	195.013	1.22159
				pMET/(A)	ratio			pMET/(A)	ratio			pMET/(A)	ratio			pMET/(A)	ratio			pMET/(A)	ratio			pMET/(A)	ratio
pMET	control	190	172.532	200.561	1	580	42.177	45.2478	1	490	63.235	93.0319	1	230	64.663	65.5304	1	1300	108.947	87.3691	1	1300	115.718	141.482	1
	ARu-B 4 μM	190	72.191	69.9702	0.348872	580	20.028	21.9168	0.484373	490	28.28	33.7982	0.363296	230	21.135	24.0279	0.366668	1300	63.197	55.1684	0.631441	1300	84.77	75.6424	0.534643
	ARu-B 6 μM	190	10.542	12.6476	0.0630611	580	7.123	6.42589	0.142015	490	13.952	15.9537	0.171486	230	10.44	16.3236	0.249101	1300	30.87	30.727	0.351692	1300	16.565	17.1456	0.121186
	Ru-B 6 μM	190	100.687	197.392	0.984197	580	37.115	48.8419	1.07943	490	63.801	78.6587	0.845503	230	50.273	46.9024	0.715736	1300	66.075	56.5966	0.647787	1300	136.109	111.42	0.787519
				EGFR/actin (A)				EGFR/actin (A)				EGFR/actin (A)				EGFR/actin (A)				EGFR/actin (A)				EGFR/actin (A)
EGFR	control	530	131.789	0.857365		580	75.655	0.599399		340	109.329	0.618527		490	106.117	0.656652		240	105.949	0.730809		250	145.232	0.824507
	ARu-B 4 μM	530	116.699	0.905619		580	89.766	0.728798		340	107.866	0.785577		490	143.42	0.963093		240	118.503	0.817753		250	133.072	0.820935
	ARu-B 6 μM	530	99.809	0.827137		580	112.582	0.953947		340	105.45	0.814386		490	119.476	0.768938		240	118.28	0.835022		250	110.124	0.613952
	Ru-B 6 μM	530	93.158	0.814332		580	123.28	0.766209		340	106.297	0.674221		490	131.126	0.936327		240	143.39	1.00184		250	117.578	0.736524
				pEGFR/(A)	ratio			pEGFR/(A)	ratio			pEGFR/(A)	ratio			pEGFR/(A)	ratio			pEGFR/(A)	ratio			pEGFR/(A)	ratio
pEGFR	control	340	109.517	127.737	1	350	61.733	102.991	1	250	157.689	254.943	1	180	150.735	229.551	1	530	93.233	127.575	1	320	132.04	160.144	1
	ARu-B 4 μM	340	66.483	73.4116	0.574711	350	28.231	38.7364	0.376113	250	89.626	114.089	0.44751	180	82.411	85.5691	0.372768	530	30.424	37.2044	0.291627	320	40.422	49.2389	0.307466
	ARu-B 6 μM	340	10.386	12.5566	0.0983003	350	31.901	33.4411	0.324697	250	49.465	60.739	0.238246	180	33.669	43.7864	0.190748	530	34.069	40.8001	0.319813	320	27.235	44.3601	0.277001
	Ru-B 6 μM	340	62.846	77.1749	0.604171	350	57.647	75.2366	0.730514	250	114.753	170.201	0.667604	180	130.978	139.885	0.609386	530	51.776	51.681	0.405103	320	73.974	100.437	0.627164
	HCC827													HCC827GR
	pEGFR/EGFR/β-actin				pMET/MET/β-actin				pAKT/AKT/β-actin					pEGFR/EGFR/β-actin				pMET/MET/β-actin				pAKT/AKT/β-actin
	0	ARu-B 4	ARu-B 6	Ru-B 6	0	ARu-B 4	ARu-B 6	Ru-B 6	0	ARu-B 4	ARu-B 6	Ru-B 6		0	ARu-B 4	ARu-B 6	Ru-B 6	0	ARu-B 4	ARu-B 6	Ru-B 6	0	ARu-B 4	ARu-B 6	Ru-B 6
1	1	0.574711	0.0983003	0.604171	1	0.348872	0.0630611	0.984197	1	0.363715	0.281993	0.668223		1	0.372768	0.190748	0.609386	1	0.366668	0.249101	0.715736	1	0.373776	0.324465	0.577762
2	1	0.376113	0.324697	0.730514	1	0.484373	0.142015	1.07943	1	0.440134	0.111925	0.75686		1	0.291627	0.319813	0.405103	1	0.631441	0.351692	0.647787	1	0.374083	0.382068	0.707646
3	1	0.45	0.24	0.67	1	0.363296	0.171486	0.845503	1	0.497699	0.316271	0.596881		1	0.307466	0.277001	0.627164	1	0.534643	0.121186	0.787519	1	0.461452	0.257401	0.430848
ratio average	1	0.466941	0.220999	0.668228	1	0.398847	0.125521	0.96971	1	0.433849	0.23673	0.673988		1	0.323954	0.262521	0.547218	1	0.510917	0.24066	0.717014	1	0.403104	0.321311	0.572085
ratio stdev	0	0.100377	0.114388	0.0631898	0	0.0744179	0.0560628	0.117635	0	0.0672127	0.109434	0.0801453		0	0.0430094	0.0657394	0.123395	0	0.133971	0.115485	0.0698749	0	0.0505317	0.0623934	0.138486
p-value		0.0002	<0.0001	0.0042		<0.0001	<0.0001	0.9573		<0.0001	<0.0001	0.0039			<0.0001	<0.0001	0.0003		0.001	<0.0001	0.027		<0.0001	<0.0001	0.0009
Fig 5B-D
HCC827							HCC827GR
		ARu-B							ARu-B
		0 μM	2 μM	4 μM	6 μM				0 μM	2 μM	4 μM	6 μM
sub-G1 (%)	sample 1	6.2	5.1	10	17.3		sub-G1 (%)	sample 1	5.8	7.1	12.8	20.8
	sample 2	5.8	5.2	10.6	20.1			sample 2	4.3	9	13.6	23.2
	sample 3	5.7	6.2	10	19			sample 3	4.5	6.9	13.7	23.2
	average	5.9	5.5	10.2	18.8			average	4.86667	7.66667	13.3667	22.4
	stdev	0.264575	0.608276	0.34641	1.41067			stdev	0.814453	1.15902	0.493288	1.38564
	p-value		0.9249	0.0008	<0.0001			p-value		0.0402	<0.0001	<0.0001
G0/G1 (%)	sample 1	57.6	56.6	59	67.8		G0/G1 (%)	sample 1	50.2	50.1	54.7	57.5
	sampel 2	58.2	59.5	60.9	69.5			sampel 2	50.8	52.4	53.6	60.5
	sample 3	58.7	57.7	60.8	69.2			sample 3	49.1	52.8	54.2	60.4
	average	58.1667	57.9333	60.2333	68.8333			average	50.0333	51.7667	54.1667	59.4667
	stdev	0.550757	1.46401	1.06927	0.907377			stdev	0.862168	1.45717	0.550757	1.70392
	p-value		0.9924	0.1523	<0.0001			p-value		0.3728	0.0144	<0.0001
S (%)	sample 1	10.1	10.4	8.4	7.6		S (%)	sample 1	10.2	9.9	11.3	9.3
	sample 2	9.5	8.5	8.6	7.6			sample 2	9.7	9.5	11.1	10.2
	sample 3	8.8	9.4	8.2	7.4			sample 3	9.3	8.6	10.6	10.4
	average	9.46667	9.43333	8.4	7.53333			average	9.73333	9.33333	11	9.96667
	stdev	0.650641	0.950438	0.2	0.11547			stdev	0.450925	0.665833	0.360555	0.585947
	p-value		0.999	0.1963	0.016			p-value		0.7924	0.0732	0.9467
G2/M (%)	sample 1	32.3	33	32.6	24.6		G2/M (%)	sample 1	39.6	39.9	34	33.2
	sample 2	32.3	32	30.5	22.9			sample 2	39.5	38.1	35.3	29.3
	sample 3	32.5	32.9	31	23.3			sample 3	41.6	38.6	35.2	29.2
	average	32.3667	32.6333	31.3667	23.6			average	40.2333	38.8667	34.8333	30.5667
	stdev	0.11547	0.550757	1.09697	0.888819			stdev	1.18462	0.929157	0.723418	2.28108
	p-value		0.9717	0.4243	<0.0001			p-value		0.6526	0.0069	0.0001
Fig 6A
HCC827							HCC827GR
		ARu-B							ARu-B
		0 μM	2 μM	4 μM	6 μM				0 μM	2 μM	4 μM	6 μM
ROS+ cells (%)	sample 1	4.89	8	10.68	31.18		ROS+ cells (%)	sample 1	10.89	15.55	14.79	25.3
	sample 2	4.62	7.71	10.02	32.09			sample 2	10.97	15.51	16.7	27.75
	sample 3	4.66	7.96	10.8	32.68			sample 3	11.25	15.14	16.53	30.17
	average	4.72333	7.89	10.5	31.9833			average	11.0367	15.4	16.0067	27.74
	stdev	0.145717	0.157162	0.42	0.755667			stdev	0.189033	0.226053	1.05709	2.43502
	p-value		0.0001	<0.0001	<0.0001			p-value		0.0166	0.008	<0.0001
Fig 6B	HCC827					HCC827GR
	0	NAC	ARu-B	NAC + ARu-B		0	NAC	ARu-B	NAC + ARu-B
	-	4 mM	6 μM	4 mM + 6 μM		-	4 mM	6 μM	4 mM + 6 μM
raw data -background	0.9558	0.987652	0.3151	0.8726		1.2326	1.2859	0.448	1.1033
	0.9885	1.00388	0.3357	0.8588		1.255	1.2011	0.447	1.0824
	0.9668	1.00613	0.3619	0.8245		1.1966	1.2464	0.4457	1.0031
average	0.970367	0.99922	0.337567	0.851967		1.22807	1.24447	0.4469	1.06293
%	98.4988	101.781	32.4723	89.9248		100.369	104.709	36.4801	89.8404
	101.869	103.454	34.5952	88.5026		102.193	97.8041	36.3987	88.1385
	99.6324	103.685	37.2952	84.9679		97.4377	101.493	36.2928	81.6812
% average	100	102.973	34.7875	87.7984		100	101.335	36.3905	86.5534
% stdev	1.71473	1.03883	2.41721	2.55237		2.39912	3.45527	0.0939083	4.30436
p-value		0.1914	<0.0001	<0.0001			0.7874	<0.0001	<0.0001
Fig 7A-B
HCC827							HCC827GR
		ARu-B							ARu-B
		0 μM	2 μM	4 μM	6 μM				0 μM	2 μM	4 μM	6 μM
AnnexinⅤ(+)/ 7-AAD(-) (%)	sample 1	0.58	3.87	8.63	15.55		AnnexinⅤ(+)/ 7-AAD(-) (%)	sample 1	2.46	12.13	16.2	22.4
	sample 2	1.7	3.28	9.53	17.6			sample 2	3.04	13.94	17.69	21.09
	sample 3	1.07	4.31	10.11	15.6			sample 3	2.65	14.37	16.98	24.16
	average	1.11667	3.82	9.42333	16.25			average	2.71667	13.48	16.9567	22.55
	stdev	0.561456	0.516817	0.745743	1.1694			stdev	0.295691	1.18874	0.745274	1.54049
	p-value		0.0131	<0.0001	<0.0001			p-value		<0.0001	<0.0001	<0.0001
AnnexinⅤ(+)/ 7-AAD(+) (%)	sample 1	3.68	8.58	15.81	21.2		AnnexinⅤ(+)/ 7-AAD(+) (%)	sample 1	2.46	9.98	10.97	13.76
	sample 2	3.49	8.41	17.51	24.7			sample 2	1.94	10.01	10.81	13.26
	sample 3	3.94	8.07	16.52	22.2			sample 3	2.39	9.18	11.55	11.73
	average	3.70333	8.35333	16.6133	22.7			average	2.26333	9.72333	11.11	12.9167
	stdev	0.225906	0.259679	0.853834	1.80278			stdev	0.282194	0.470779	0.389358	1.05765
	p-value		0.0022	<0.0001	<0.0001			p-value		<0.0001	<0.0001	<0.0001
total annexinⅤ positive cells (%)	sample 1	4.26	12.45	24.44	36.75		total annexinⅤ positive cells (%)	sample 1	4.91	22.11	27.17	36.16
	sample 2	5.19	11.69	27.04	42.3			sample 2	4.97	23.95	28.5	34.35
	sample 3	5.01	12.38	26.63	37.8			sample 3	5.03	23.54	28.53	35.89
	average	4.82	12.1733	26.0367	38.95			average	4.97	23.2	28.0667	35.4667
	stdev	0.493254	0.42004	1.39787	2.9483			stdev	0.06	0.965971	0.776681	0.976439
	p-value		0.0028	<0.0001	<0.0001			p-value		<0.0001	<0.0001	<0.0001
Fig 7C-D
HCC827							HCC827GR
		ARu-B							ARu-B
		0 μM	2 μM	4 μM	6 μM				0 μM	2 μM	4 μM	6 μM
Depolarized(+)/ 7-AAD(-) (%)	sample 1	4.61	8.29	20.66	31.2		Depolarized(+)/ 7-AAD(-) (%)	sample 1	3.85	2.55	5.65	21.6
	sample 2	4.39	10.4	23.39	28.34			sample 2	4.45	3.4	5.85	21.55
	sample 3	4.21	10.12	27.35	27.11			sample 3	3.3	4	6.1	20.9
	average	4.40333	9.60333	23.8	28.8833			average	3.86667	3.31667	5.86667	21.35
	stdev	0.200333	1.14596	3.36379	2.09844			stdev	0.575181	0.728583	0.225462	0.390512
	p-value		0.0592	<0.0001	<0.0001			p-value		0.5847	0.0063	<0.0001
Depolarized(+)/ 7-AAD(+) (%)	sample 1	0.24	2.96	5.64	10.8		Depolarized(+)/ 7-AAD(+) (%)	sample 1	0	0.05	0.2	0.45
	sample 2	0.19	2.8	5.71	8.51			sample 2	0.2	0.25	0.25	0.4
	sample 3	0.19	3.9	6.12	8.51			sample 3	0.2	0.05	0.25	0.3
	average	0.206667	3.22	5.82333	9.27333			average	0.133333	0.116667	0.233333	0.383333
	stdev	0.0288675	0.594306	0.259294	1.32213			stdev	0.11547	0.11547	0.0288675	0.0763763
	p-value		0.0046	<0.0001	<0.0001			p-value		0.9957	0.5647	0.0404
total depolarized cells (%)	sample 1	4.85	11.25	26.3	42		total depolarized cells (%)	sample 1	3.85	2.6	5.85	22.05
	sample 2	4.58	13.2	29.1	36.85			sample 2	4.65	3.65	6.1	21.95
	sample 3	4.4	14.02	33.47	35.62			sample 3	3.5	4.05	6.35	21.2
	average	4.61	12.8233	29.6233	38.1567			average	4	3.43333	6.1	21.7333
	stdev	0.226495	1.4229	3.61353	3.38476			stdev	0.589491	0.748888	0.25	0.464579
	p-value		0.019	<0.0001	<0.0001			p-value		0.6021	0.0065	<0.0001
Fig 8A-B
HCC827							HCC827GR
		ARu-B							ARu-B
		0 μM	2 μM	4 μM	6 μM				0 μM	2 μM	4 μM	6 μM
multicaspase(+)/ 7-AAD(-) (%)	sample 1	1.04	7.95	16.5	19.7		multicaspase(+)/ 7-AAD(-) (%)	sample 1	1.65	3.05	8.9	16.4
	sample 2	1.23	9.1	14.05	18.85			sample 2	1.8	3.15	8.6	17
	sample 3	1.22	9.05	13.2	18.75			sample 3	2.1	2.95	8.15	14.75
	average	1.16333	8.7	14.5833	19.1			average	1.85	3.05	8.55	16.05
	stdev	0.106927	0.65	1.71343	0.522015			stdev	0.229129	0.1	0.377492	1.16512
	p-value		<0.0001	<0.0001	<0.0001			p-value		0.165	<0.0001	<0.0001
multicaspase(+)/ 7-AAD(+) (%)	sample 1	4.01	8.55	9.85	15.1		multicaspase(+)/ 7-AAD(+) (%)	sample 1	3.95	10.85	13.8	17.95
	sample 2	3.6	9.7	9.15	15.6			sample 2	3.9	10.3	14.55	16.55
	sample 3	3.36	7.45	9.85	15			sample 3	3.55	10.1	14.05	19.85
	average	3.65667	8.56667	9.61667	15.2333			average	3.8	10.4167	14.1333	18.1167
	stdev	0.328684	1.12509	0.404145	0.321455			stdev	0.217945	0.388373	0.381881	1.6563
	p-value		<0.0001	<0.0001	<0.0001			p-value		<0.0001	<0.0001	<0.0001
total multicaspase positive cells (%)	sample 1	5.05	16.5	26.35	34.8		total multicaspase positive cells (%)	sample 1	5.6	13.9	22.7	34.35
	sample 2	4.83	18.8	23.2	34.45			sample 2	5.7	13.45	23.15	33.55
	sample 3	4.58	16.5	23.05	33.75			sample 3	5.65	13.05	22.2	34.6
	average	4.82	17.2667	24.2	34.3333			average	5.65	13.4667	22.6833	34.1667
	stdev	0.23516	1.32791	1.86346	0.534634			stdev	0.05	0.425245	0.475219	0.548483
	p-value		<0.0001	<0.0001	<0.0001			p-value		<0.0001	<0.0001	<0.0001
Fig 8D	HCC827					HCC827GR
	0	Z-VAD-FMK	ARu-B	Z-VAD-FMK + ARu-B		0	Z-VAD-FMK	ARu-B	Z-VAD-FMK + ARu-B
	-	12 μM	6 μM	12 μM + 6 μM		-	12 μM	6 μM	12 μM + 6 μM
raw data -background	0.8842	0.8474	0.2826	0.7952		1.0434	0.9822	0.3834	0.9316
	0.8522	0.8522	0.2789	0.8044		1.0238	1.0193	0.3666	0.924
	0.8936	0.8783	0.2797	0.7668		1.0581	0.9947	0.3757	0.9459
average	0.876667	0.8593	0.2804	0.7888		1.04177	0.998733	0.375233	0.933833
%	100.859	96.6616	32.2357	90.7072		100.157	94.2821	36.8029	89.425
	97.2091	97.2091	31.8137	91.7567		98.2754	97.8434	35.1902	88.6955
	101.932	100.186	31.9049	87.4677		101.568	95.482	36.0637	90.7977
% average	100	98.019	31.9848	89.9772		100	95.8692	36.0189	89.6394
% stdev	2.47571	1.8968	0.222068	2.23574		1.65183	1.81192	0.807255	1.06737
p-value		0.4249	<0.0001	<0.0001			0.0334	<0.0001	<0.0001
